# Supplementary material for: Multi-Omic Temporal Landscape of Plasma and Synovial Fluid-Derived Extracellular Vesicles Using an Experimental Model of Equine Osteoarthritis
Source: Int J Mol Sci. 2023 Oct 4;24(19):14888. doi: 10.3390/ijms241914888 (PMC10573509; doi:10.3390/ijms241914888)
Supplement: Supplementary file 1 [file ijms-24-14888-s001.zip]

Archive with 6 entries (6 files):
- Supp file 3.xlsx
- Supp file 6 EV markers.xlsx
- Supplementary Figure 1 EV diagram.docx
- Supplementary File 2 QC missing values _V2.docx
- Supplementary File 4- pearsons for MVs.docx
- Supplementary File 5 PCA for MV.docx
